# Supplementary material for: Phaeoviruses Present in Cultured and Natural Kelp Species, Saccharina latissima and Laminaria hyperborea (Phaeophyceae, Laminariales), in Norway
Source: Viruses. 2023 Nov 28;15(12):2331. doi: 10.3390/v15122331 (PMC10747701; doi:10.3390/v15122331)
Supplement: Supplementary file 1 [file viruses-15-02331-s001.zip]

Archive with 1 entries (1 files):
- viruses-2709360-supplementary.pdf
